# Supplementary material for: PITX1 protein interacts with ZCCHC10 to regulate hTERT mRNA transcription
Source: PLoS One. 2019 Aug 12;14(8):e0217605. doi: 10.1371/journal.pone.0217605 (PMC6690549; doi:10.1371/journal.pone.0217605)
Supplement: S1 Table — (XLS) [file pone.0217605.s003.xls]

## Sheet: HeLa229
	HeLa229-PITX1 (The results of LC/MS/MS-based proteomic analysis of FLAG immunoprecipitation extraction obtained from HeLa229 cells.)
	nanoLC-QSTAR_Elite					120807 #2.wiff (sample 3)
	Sample Type:					Identification
	Cys. Alkylation:					Iodoacetamide
	Digestion:					Trypsin
	Instrument:					QSTAR ESI
	Special Factors:					Urea denaturation
	Species:					Homo sapiens
	ID Focus:					Biological modifications
	Search Effort:	Thorough
	Competitor Error Margin (ProtScore):					2
	Database: swissprot121221.fasta
	N	Unused	Total	% Cov	Accession #	Name	Species
	1	6.6	6.6	63	gi|129379	RecName: Full=60 kDa heat shock protein, mitochondrial; AltName: Full=Heat shock protein 60; Short=HSP-60; Short=Hsp60; AltName: Full=60 kDa chaperonin; AltName: Full=Chaperonin 60; Short=CPN60; AltName: Full=Mitochondrial matrix protein P1; AltName: Full=P60 lymphocyte protein; AltName: Full=HuCHA60; Flags: Precursor	HUMAN
	2	5.54	5.54	81.9	gi|16359158	Actin, beta [Homo sapiens]	HUMAN
	3	2.17	2.17	56.4	gi|22002063	RecName: Full=60S ribosomal protein L4; AltName: Full=60S ribosomal protein L1	HUMAN
	4	2.1	2.1	37	gi|254763463	RecName: Full=Heterogeneous nuclear ribonucleoprotein U; Short=hnRNP U; AltName: Full=Scaffold attachment factor A; Short=SAF-A; AltName: Full=p120; AltName: Full=pp120	HUMAN
	5	1.74	1.74	50.9	gi|119618534	hCG2016250, isoform CRA_c [Homo sapiens]	HUMAN
	6	1.74	1.74	49.8	gi|1710756	RecName: Full=40S ribosomal protein S2; AltName: Full=40S ribosomal protein S4; AltName: Full=Protein LLRep3	HUMAN
	7	1.48	1.48	48.4	gi|55977747	RecName: Full=Heterogeneous nuclear ribonucleoprotein M; Short=hnRNP M	HUMAN
	8	1.4	1.4	48	gi|119582155	hCG1783090 [Homo sapiens]	HUMAN
	9	1.4	1.4	44	gi|133021	RecName: Full=60S ribosomal protein L7	HUMAN
	10	1.36	1.36	45.2	gi|18204442	Ribosomal protein L18 [Homo sapiens]	HUMAN
	11	1.15	1.15	34.4	gi|464628	RecName: Full=60S ribosomal protein L22; AltName: Full=Epstein-Barr virus small RNA-associated protein; AltName: Full=EBER-associated protein; Short=EAP; AltName: Full=Heparin-binding protein HBp15	HUMAN
	12	1.07	1.07	47.1	gi|338695	beta-tubulin [Homo sapiens]	HUMAN
	13	0.91	0.91	59.9	gi|4506619	60S ribosomal protein L24 [Homo sapiens]	HUMAN
	14	0.85	0.85	23.6	gi|166898073	RecName: Full=POTE ankyrin domain family member E; AltName: Full=ANKRD26-like family C member 1A; AltName: Full=Prostate, ovary, testis-expressed protein on chromosome 2; Short=POTE-2	HUMAN
	15	0.83	0.83	28.1	gi|730451	RecName: Full=60S ribosomal protein L13a; AltName: Full=23 kDa highly basic protein	HUMAN
	16	0.76	0.76	26.4	gi|129383	RecName: Full=Probable ATP-dependent RNA helicase DDX5; AltName: Full=DEAD box protein 5; AltName: Full=RNA helicase p68	HUMAN
	17	0.74	0.74	26.7	gi|194387478	unnamed protein product [Homo sapiens]	HUMAN
	18	0.64	0.64	48.8	sp|P62899|RL31_HUMAN	60S ribosomal protein L31 OS=Homo sapiens GN=RPL31 PE=1 SV=1	HUMAN
	19	0.64	0.64	41.7	gi|221041704	unnamed protein product [Homo sapiens]	HUMAN
	20	0.56	0.56	37.4	gi|75061728	RecName: Full=Heat shock 70 kDa protein 1	HUMAN
	21	0.54	0.54	52.2	gi|189306	nucleolin [Homo sapiens]	HUMAN
	22	0.54	0.54	37.4	sp|P08107|HSP71_HUMAN	Heat shock 70 kDa protein 1A/1B OS=Homo sapiens GN=HSPA1A PE=1 SV=5	HUMAN
	23	0.53	0.53	39.4	gi|62089222	heat shock 70kDa protein 1A variant [Homo sapiens]	HUMAN
	24	0.53	0.53	45.6	gi|212276521	RecName: Full=60S ribosomal protein L14; AltName: Full=CAG-ISL 7	HUMAN
	25	0.52	2.1	26.6	gi|1737167	solurshin [Homo sapiens]	HUMAN
	26	0.49	0.49	70.6	gi|121925	RecName: Full=Histone H1.3; AltName: Full=Histone H1c	HUMAN
	27	0.48	0.48	49.5	gi|158254784	unnamed protein product [Homo sapiens]	HUMAN

## Sheet: 293T
	293T-PITX1 (The results of LC/MS/MS-based proteomic analysis of FLAG immunoprecipitation extraction obtained from 293T cells.)
	nanoLC-QSTAR_Elite
	Sample Type:					Identification
	Cys. Alkylation:					Iodoacetamide
	Digestion:					Trypsin
	Instrument:					QSTAR ESI
	Special Factors:					Urea denaturation
	Species:					Homo sapiens
	ID Focus:					Biological modifications
	Search Effort:	Thorough
	Database: swissprot121221.fasta
	N	Unused	Total	% Cov	Accession #	Name	Species
	1	51.05	51.05	80.5	gi|129379	RecName: Full=60 kDa heat shock protein, mitochondrial; AltName: Full=60 kDa chaperonin; AltName: Full=Chaperonin 60; Short=CPN60; AltName: Full=Heat shock protein 60; Short=HSP-60; Short=Hsp60; AltName: Full=HuCHA60; AltName: Full=Mitochondrial matrix protein P1; AltName: Full=P60 lymphocyte protein; Flags: Precursor	HUMAN
	2	39.65	39.65	84.6	gi|116242604	RecName: Full=Kinesin-like protein KIF11; AltName: Full=Kinesin-like protein 1; AltName: Full=Kinesin-like spindle protein HKSP; AltName: Full=Kinesin-related motor protein Eg5; AltName: Full=Thyroid receptor-interacting protein 5; Short=TR-interacting protein 5; Short=TRIP-5	HUMAN
	3	20.85	20.85	68.5	gi|113576	RecName: Full=Serum albumin; Flags: Precursor	HUMAN
	4	12.06	12.06	70.8	gi|81894883	RecName: Full=Putative adenosylhomocysteinase 2; Short=AdoHcyase 2; AltName: Full=IP3R-binding protein released with inositol 1,4,5-trisphosphate; AltName: Full=S-adenosyl-L-homocysteine hydrolase 2; AltName: Full=S-adenosylhomocysteine hydrolase-like protein 1	HUMAN
	5	9.69	9.69	64.1	gi|50401182	RecName: Full=BTB/POZ domain-containing protein KCTD5	HUMAN
	6	8.2	8.2	80.2	gi|189047132	RecName: Full=Fragile X mental retardation syndrome-related protein 1; Short=hFXR1p	HUMAN
	7	6.85	6.85	80.8	gi|417101	RecName: Full=Histone H1.2; AltName: Full=Histone H1c; AltName: Full=Histone H1d; AltName: Full=Histone H1s-1	HUMAN
	8	6.55	6.55	36.9	gi|172046829	RecName: Full=Pyrroline-5-carboxylate reductase 3; Short=P5C reductase 3; Short=P5CR 3; AltName: Full=Pyrroline-5-carboxylate reductase-like protein	HUMAN
	9	5.49	5.49	69.8	gi|54040030	RecName: Full=Nuclease-sensitive element-binding protein 1; AltName: Full=CCAAT-binding transcription factor I subunit A; Short=CBF-A; AltName: Full=DNA-binding protein B; Short=DBPB; AltName: Full=Enhancer factor I subunit A; Short=EFI-A; AltName: Full=Y-box transcription factor; AltName: Full=Y-box-binding protein 1; Short=YB-1	HUMAN
	10	5.27	5.27	46.4	gi|205371782	RecName: Full=BTB/POZ domain-containing protein KCTD17	HUMAN
	11	4.07	4.2	59.2	gi|544328	RecName: Full=Fragile X mental retardation protein 1; Short=FMRP; Short=Protein FMR-1	HUMAN
	12	3.76	3.76	59	gi|22002063	RecName: Full=60S ribosomal protein L4; AltName: Full=60S ribosomal protein L1	HUMAN
	13	2.82	2.82	66.9	gi|1172991	RecName: Full=60S ribosomal protein L21	HUMAN
	14	2.43	2.43	69	gi|133021	RecName: Full=60S ribosomal protein L7	HUMAN
	15	2.42	2.42	87.4	gi|75061728	RecName: Full=Heat shock 70 kDa protein 1	HUMAN
	16	2.22	2.22	32.2	gi|32171585	RecName: Full=Protein arginine N-methyltransferase 5; AltName: Full=72 kDa ICln-binding protein; AltName: Full=Histone-arginine N-methyltransferase PRMT5; AltName: Full=Jak-binding protein 1; AltName: Full=Shk1 kinase-binding protein 1 homolog; Short=SKB1 homolog; Short=SKB1Hs; Contains: RecName: Full=Protein arginine N-methyltransferase 5, N-terminally processed	HUMAN
	17	2.04	2.04	76	gi|1350762	RecName: Full=60S ribosomal protein L6; AltName: Full=Neoplasm-related protein C140; AltName: Full=Tax-responsive enhancer element-binding protein 107; Short=TaxREB107	HUMAN
	18	2.03	2.03	66.6	gi|1710756	RecName: Full=40S ribosomal protein S2; AltName: Full=40S ribosomal protein S4; AltName: Full=Protein LLRep3	HUMAN
	19	2.01	2.01	33.2	gi|68776070	RecName: Full=Tubulin beta-6 chain	HUMAN
	20	2	4	49.2	gi|97536050	RecName: Full=DNA-binding protein A; AltName: Full=Cold shock domain-containing protein A; AltName: Full=Single-strand DNA-binding protein NF-GMB	HUMAN
	21	2	2	46.5	gi|1350706	RecName: Full=60S ribosomal protein L29; AltName: Full=Cell surface heparin-binding protein HIP	HUMAN
	22	1.97	1.97	41	gi|20455322	RecName: Full=Tubulin alpha-1C chain; AltName: Full=Alpha-tubulin 6; AltName: Full=Tubulin alpha-6 chain	HUMAN
	23	1.41	1.41	51.8	gi|108935970	RecName: Full=Clusterin-associated protein 1	HUMAN
	24	1.05	1.05	35.8	gi|172046608	RecName: Full=TBC1 domain family member 30	HUMAN
	25	0.9	0.9	79.1	gi|21903462	RecName: Full=60S ribosomal protein L13; AltName: Full=Breast basic conserved protein 1	HUMAN
	26	0.84	0.84	38.2	gi|10720179	RecName: Full=Protein phosphatase 1B; AltName: Full=Protein phosphatase 2C isoform beta; Short=PP2C-beta	HUMAN
	27	0.77	0.77	38.7	gi|152031603	RecName: Full=F-box only protein 43; AltName: Full=Endogenous meiotic inhibitor 2	HUMAN
	28	0.75	0.75	48.3	gi|143811411	RecName: Full=Keratin, type II cytoskeletal 5; AltName: Full=58 kDa cytokeratin; AltName: Full=Cytokeratin-5; Short=CK-5; AltName: Full=Keratin-5; Short=K5; AltName: Full=Type-II keratin Kb5	HUMAN
	29	0.64	0.64	15.2	gi|32171507	RecName: Full=Methylosome protein 50; Short=MEP-50; AltName: Full=Androgen receptor cofactor p44; AltName: Full=WD repeat-containing protein 77; AltName: Full=p44/Mep50	HUMAN
	30	0.59	0.59	65.8	gi|143928063	RecName: Full=Serine/arginine repetitive matrix protein 2; AltName: Full=300 kDa nuclear matrix antigen; AltName: Full=Serine/arginine-rich splicing factor-related nuclear matrix protein of 300 kDa; Short=SR-related nuclear matrix protein of 300 kDa; Short=Ser/Arg-related nuclear matrix protein of 300 kDa; AltName: Full=Splicing coactivator subunit SRm300; AltName: Full=Tax-responsive enhancer el…	HUMAN
	31	0.55	0.55	25.2	gi|55976537	RecName: Full=Tetraspanin-14; Short=Tspan-14; AltName: Full=DC-TM4F2; AltName: Full=Transmembrane 4 superfamily member 14	HUMAN
	32	0.52	1.43	66	gi|1708307	RecName: Full=Heat shock-related 70 kDa protein 2; Short=Heat shock 70 kDa protein 2	HUMAN
	33	0.5	0.5	26.5	gi|317373496	RecName: Full=Probable ubiquitin carboxyl-terminal hydrolase FAF-X; AltName: Full=Deubiquitinating enzyme FAF-X; AltName: Full=Fat facets in mammals; Short=hFAM; AltName: Full=Fat facets protein-related, X-linked; AltName: Full=Ubiquitin thioesterase FAF-X; AltName: Full=Ubiquitin-specific protease 9, X chromosome; AltName: Full=Ubiquitin-specific-processing protease FAF-X	HUMAN
	34	0.49	0.49	41.2	gi|143811400	RecName: Full=G protein-coupled receptor kinase 4; AltName: Full=G protein-coupled receptor kinase GRK4; AltName: Full=ITI1	HUMAN

## Sheet: U2OS
	U2OS-PITX1 (The results of LC/MS/MS-based proteomic analysis of FLAG immunoprecipitation extraction obtained from U2OS cells.)
	nanoLC-QSTAR_Elite
	Sample Type:					Identification
	Cys. Alkylation:					Iodoacetamide
	Digestion:					Trypsin
	Instrument:					QSTAR ESI
	Special Factors:					Urea denaturation
	Species:					Homo sapiens
	ID Focus:					Biological modifications
	Search Effort:	Thorough
	Database: swissprot121221.fasta
	N	Unused	Total	% Cov	Accession #	Name	Species
	1	89.31	89.31	90.2	gi|129379	RecName: Full=60 kDa heat shock protein, mitochondrial; AltName: Full=60 kDa chaperonin; AltName: Full=Chaperonin 60; Short=CPN60; AltName: Full=Heat shock protein 60; Short=HSP-60; Short=Hsp60; AltName: Full=HuCHA60; AltName: Full=Mitochondrial matrix protein P1; AltName: Full=P60 lymphocyte protein; Flags: Precursor	HUMAN
	2	34.79	34.79	80.1	gi|116242604	RecName: Full=Kinesin-like protein KIF11; AltName: Full=Kinesin-like protein 1; AltName: Full=Kinesin-like spindle protein HKSP; AltName: Full=Kinesin-related motor protein Eg5; AltName: Full=Thyroid receptor-interacting protein 5; Short=TR-interacting protein 5; Short=TRIP-5	HUMAN
	3	28.29	28.29	86.9	gi|125962	RecName: Full=Prelamin-A/C; Contains: RecName: Full=Lamin-A/C; AltName: Full=70 kDa lamin; AltName: Full=Renal carcinoma antigen NY-REN-32; Flags: Precursor	HUMAN
	4	24.37	24.37	78.7	gi|2507460	RecName: Full=Protein disulfide-isomerase; Short=PDI; AltName: Full=Cellular thyroid hormone-binding protein; AltName: Full=Prolyl 4-hydroxylase subunit beta; AltName: Full=p55; Flags: Precursor	HUMAN
	5	23.14	23.14	74.5	gi|90110781	RecName: Full=Nucleolin; AltName: Full=Protein C23	HUMAN
	6	20.79	20.79	51.7	gi|116241365	RecName: Full=Filamin-A; Short=FLN-A; AltName: Full=Actin-binding protein 280; Short=ABP-280; AltName: Full=Alpha-filamin; AltName: Full=Endothelial actin-binding protein; AltName: Full=Filamin-1; AltName: Full=Non-muscle filamin	HUMAN
	7	20.78	20.78	73.8	gi|81894883	RecName: Full=Putative adenosylhomocysteinase 2; Short=AdoHcyase 2; AltName: Full=IP3R-binding protein released with inositol 1,4,5-trisphosphate; AltName: Full=S-adenosyl-L-homocysteine hydrolase 2; AltName: Full=S-adenosylhomocysteine hydrolase-like protein 1	HUMAN
	8	15.22	15.22	81.5	gi|288558857	RecName: Full=Heterogeneous nuclear ribonucleoprotein A1; Short=hnRNP A1; AltName: Full=Helix-destabilizing protein; AltName: Full=Single-strand RNA-binding protein; AltName: Full=hnRNP core protein A1	HUMAN
	9	14.14	14.14	69.6	gi|269849528	RecName: Full=Zinc finger CCCH domain-containing protein 18; AltName: Full=Nuclear protein NHN1	HUMAN
	10	13.06	13.06	76.1	gi|50401182	RecName: Full=BTB/POZ domain-containing protein KCTD5	HUMAN
	11	11.8	11.8	61	gi|254763463	RecName: Full=Heterogeneous nuclear ribonucleoprotein U; Short=hnRNP U; AltName: Full=Scaffold attachment factor A; Short=SAF-A; AltName: Full=p120; AltName: Full=pp120	HUMAN
	12	11.79	11.79	80.8	gi|417101	RecName: Full=Histone H1.2; AltName: Full=Histone H1c; AltName: Full=Histone H1d; AltName: Full=Histone H1s-1	HUMAN
	13	11.53	11.53	77.1	gi|189047132	RecName: Full=Fragile X mental retardation syndrome-related protein 1; Short=hFXR1p	HUMAN
	14	10.95	10.95	58.1	gi|32171585	RecName: Full=Protein arginine N-methyltransferase 5; AltName: Full=72 kDa ICln-binding protein; AltName: Full=Histone-arginine N-methyltransferase PRMT5; AltName: Full=Jak-binding protein 1; AltName: Full=Shk1 kinase-binding protein 1 homolog; Short=SKB1 homolog; Short=SKB1Hs; Contains: RecName: Full=Protein arginine N-methyltransferase 5, N-terminally processed	HUMAN
	15	10.53	10.53	71.7	gi|1710632	RecName: Full=Heterogeneous nuclear ribonucleoprotein H; Short=hnRNP H; Contains: RecName: Full=Heterogeneous nuclear ribonucleoprotein H, N-terminally processed	HUMAN
	16	9.16	9.2	74.9	gi|51338779	RecName: Full=Heterogeneous nuclear ribonucleoprotein A3; Short=hnRNP A3	HUMAN
	17	9.15	9.15	80.3	gi|97537467	RecName: Full=Thyroid hormone receptor-associated protein 3; AltName: Full=Thyroid hormone receptor-associated protein complex 150 kDa component; Short=Trap150	HUMAN
	18	8.85	9.87	69.1	gi|133257	RecName: Full=Heterogeneous nuclear ribonucleoproteins A2/B1; Short=hnRNP A2/B1	HUMAN
	19	8.39	8.39	61.4	gi|32171507	RecName: Full=Methylosome protein 50; Short=MEP-50; AltName: Full=Androgen receptor cofactor p44; AltName: Full=WD repeat-containing protein 77; AltName: Full=p44/Mep50	HUMAN
	20	8.25	8.25	66.2	gi|1708307	RecName: Full=Heat shock-related 70 kDa protein 2; Short=Heat shock 70 kDa protein 2	HUMAN
	21	7.58	7.58	47	gi|215274006	RecName: Full=Heterogeneous nuclear ribonucleoprotein L; Short=hnRNP L	HUMAN
	22	7.47	7.47	68.4	gi|114762	RecName: Full=Nucleophosmin; Short=NPM; AltName: Full=Nucleolar phosphoprotein B23; AltName: Full=Nucleolar protein NO38; AltName: Full=Numatrin	HUMAN
	23	6.95	6.95	86.6	gi|3929380	RecName: Full=Serine/arginine-rich splicing factor 7; AltName: Full=Splicing factor 9G8; AltName: Full=Splicing factor, arginine/serine-rich 7	HUMAN
	24	6.8	6.8	61.9	gi|55977747	RecName: Full=Heterogeneous nuclear ribonucleoprotein M; Short=hnRNP M	HUMAN
	25	6.77	6.77	70.7	gi|22002063	RecName: Full=60S ribosomal protein L4; AltName: Full=60S ribosomal protein L1	HUMAN
	26	6.76	6.76	69	gi|205830271	RecName: Full=Putative annexin A2-like protein; AltName: Full=Annexin A2 pseudogene 2; AltName: Full=Lipocortin II pseudogene	HUMAN
	27	6.49	6.49	61.8	gi|1710756	RecName: Full=40S ribosomal protein S2; AltName: Full=40S ribosomal protein S4; AltName: Full=Protein LLRep3	HUMAN
	28	6.33	6.33	41.7	gi|116241330	RecName: Full=ATP-dependent RNA helicase A; Short=RHA; AltName: Full=DEAH box protein 9; AltName: Full=Leukophysin; Short=LKP; AltName: Full=Nuclear DNA helicase II; Short=NDH II	HUMAN
	29	6.22	6.22	69.1	gi|54040030	RecName: Full=Nuclease-sensitive element-binding protein 1; AltName: Full=CCAAT-binding transcription factor I subunit A; Short=CBF-A; AltName: Full=DNA-binding protein B; Short=DBPB; AltName: Full=Enhancer factor I subunit A; Short=EFI-A; AltName: Full=Y-box transcription factor; AltName: Full=Y-box-binding protein 1; Short=YB-1	HUMAN
	30	6.2	6.2	77.4	gi|125792	RecName: Full=Ig kappa chain V-II region RPMI 6410; Flags: Precursor	HUMAN
	31	5.87	5.87	59.3	gi|12229875	RecName: Full=Polyadenylate-binding protein 4; Short=PABP-4; Short=Poly(A)-binding protein 4; AltName: Full=Activated-platelet protein 1; Short=APP-1; AltName: Full=Inducible poly(A)-binding protein; Short=iPABP	HUMAN
	32	5.13	5.13	61.3	gi|730565	RecName: Full=60S ribosomal protein L3; AltName: Full=HIV-1 TAR RNA-binding protein B; Short=TARBP-B	HUMAN
	33	4.84	4.84	70.2	gi|55977767	RecName: Full=Vimentin	HUMAN
	34	4.54	4.54	83.9	gi|133021	RecName: Full=60S ribosomal protein L7	HUMAN
	35	4.44	5.35	61.2	gi|14916999	RecName: Full=78 kDa glucose-regulated protein; Short=GRP-78; AltName: Full=Endoplasmic reticulum lumenal Ca(2+)-binding protein grp78; AltName: Full=Heat shock 70 kDa protein 5; AltName: Full=Immunoglobulin heavy chain-binding protein; Short=BiP; Flags: Precursor	HUMAN
	36	4.43	4.43	87.9	gi|212276521	RecName: Full=60S ribosomal protein L14; AltName: Full=CAG-ISL 7	HUMAN
	37	4.43	4.43	58.2	gi|121897	RecName: Full=Histone H1.0; AltName: Full=Histone H1'; AltName: Full=Histone H1(0)	HUMAN
	38	4.29	4.29	87.3	gi|6016184	RecName: Full=Histone H1x	HUMAN
	39	4.19	4.19	58.5	gi|46403176	RecName: Full=Polyadenylate-binding protein 2; Short=PABP-2; Short=Poly(A)-binding protein 2; AltName: Full=Nuclear poly(A)-binding protein 1; AltName: Full=Poly(A)-binding protein II; Short=PABII; AltName: Full=Polyadenylate-binding nuclear protein 1	HUMAN
	40	3.96	5.03	55.5	gi|205371782	RecName: Full=BTB/POZ domain-containing protein KCTD17	HUMAN
	41	3.7	3.7	73.1	gi|13633893	RecName: Full=28S ribosomal protein S22, mitochondrial; Short=MRP-S22; Short=S22mt	HUMAN
	42	3.7	3.7	81.1	gi|1350706	RecName: Full=60S ribosomal protein L29; AltName: Full=Cell surface heparin-binding protein HIP	HUMAN
	43	3.64	3.64	49.5	gi|129383	RecName: Full=Probable ATP-dependent RNA helicase DDX5; AltName: Full=DEAD box protein 5; AltName: Full=RNA helicase p68	HUMAN
	44	3.62	3.62	51.9	gi|3915733	RecName: Full=Dehydrogenase/reductase SDR family member 2; AltName: Full=Dicarbonyl reductase HEP27; AltName: Full=Protein D	HUMAN
	45	3.53	3.53	61.9	gi|12230547	RecName: Full=Heterogeneous nuclear ribonucleoprotein R; Short=hnRNP R	HUMAN
	46	3.53	3.53	33.9	gi|166898073	RecName: Full=POTE ankyrin domain family member E; AltName: Full=ANKRD26-like family C member 1A; AltName: Full=Prostate, ovary, testis-expressed protein on chromosome 2; Short=POTE-2	HUMAN
	47	3.51	3.51	49.6	gi|172046829	RecName: Full=Pyrroline-5-carboxylate reductase 3; Short=P5C reductase 3; Short=P5CR 3; AltName: Full=Pyrroline-5-carboxylate reductase-like protein	HUMAN
	48	3.5	3.5	83	gi|1350762	RecName: Full=60S ribosomal protein L6; AltName: Full=Neoplasm-related protein C140; AltName: Full=Tax-responsive enhancer element-binding protein 107; Short=TaxREB107	HUMAN
	49	3.27	3.27	80.3	gi|74760797	RecName: Full=RNA binding motif protein, X-linked-like-1; AltName: Full=Heterogeneous nuclear ribonucleoprotein G-like 1; Contains: RecName: Full=RNA binding motif protein, X-linked-like-1, N-terminally processed	HUMAN
	50	3.24	3.24	55.9	gi|73921750	RecName: Full=Pinin; AltName: Full=140 kDa nuclear and cell adhesion-related phosphoprotein; AltName: Full=Desmosome-associated protein; AltName: Full=Domain-rich serine protein; Short=DRS protein; Short=DRSP; AltName: Full=Melanoma metastasis clone A protein; AltName: Full=Nuclear protein SDK3; AltName: Full=SR-like protein	HUMAN
	51	3.12	3.12	77.8	gi|75070716	RecName: Full=Heterogeneous nuclear ribonucleoprotein C; Short=hnRNP C	HUMAN
	52	3	11.33	55.2	gi|21759427	RecName: Full=Putative adenosylhomocysteinase 3; Short=AdoHcyase 3; AltName: Full=S-adenosyl-L-homocysteine hydrolase 3; AltName: Full=S-adenosylhomocysteine hydrolase-like protein 2	HUMAN
	53	2.95	11.12	87.7	gi|121919	RecName: Full=Histone H1.4; AltName: Full=Histone H1b; AltName: Full=Histone H1s-4	HUMAN
	54	2.85	2.85	76.4	gi|20141302	RecName: Full=Dermcidin; AltName: Full=Preproteolysin; Contains: RecName: Full=Survival-promoting peptide; Contains: RecName: Full=DCD-1; Flags: Precursor	HUMAN
	55	2.6	5.99	72.1	gi|18202479	RecName: Full=Histone H1.1; AltName: Full=Histone H1a	HUMAN
	56	2.51	2.51	76.5	gi|143928063	RecName: Full=Serine/arginine repetitive matrix protein 2; AltName: Full=300 kDa nuclear matrix antigen; AltName: Full=Serine/arginine-rich splicing factor-related nuclear matrix protein of 300 kDa; Short=SR-related nuclear matrix protein of 300 kDa; Short=Ser/Arg-related nuclear matrix protein of 300 kDa; AltName: Full=Splicing coactivator subunit SRm300; AltName: Full=Tax-responsive enhancer el…	HUMAN
	57	2.39	2.39	60.8	gi|296439316	RecName: Full=BTB/POZ domain-containing protein KCTD2; AltName: Full=Potassium channel tetramerization domain-containing protein 2	HUMAN
	58	2.34	2.34	78.7	gi|21903462	RecName: Full=60S ribosomal protein L13; AltName: Full=Breast basic conserved protein 1	HUMAN
	59	2.24	2.24	54.2	gi|12644118	RecName: Full=DNA topoisomerase 1; AltName: Full=DNA topoisomerase I	HUMAN
	60	2.19	2.19	72.9	gi|74762096	RecName: Full=Heterogeneous nuclear ribonucleoprotein D-like; Short=hnRNP D-like; Short=hnRNP DL; AltName: Full=AU-rich element RNA-binding factor; AltName: Full=JKT41-binding protein; AltName: Full=Protein laAUF1	HUMAN
	61	2.1	2.32	38.3	gi|1710628	RecName: Full=Heterogeneous nuclear ribonucleoprotein F; Short=hnRNP F; AltName: Full=Nucleolin-like protein mcs94-1; Contains: RecName: Full=Heterogeneous nuclear ribonucleoprotein F, N-terminally processed	HUMAN
	62	2.04	2.04	69.9	gi|1709851	RecName: Full=Splicing factor, proline- and glutamine-rich; AltName: Full=100 kDa DNA-pairing protein; Short=hPOMp100; AltName: Full=DNA-binding p52/p100 complex, 100 kDa subunit; AltName: Full=Polypyrimidine tract-binding protein-associated-splicing factor; Short=PSF; Short=PTB-associated-splicing factor	HUMAN
	63	2	2	32.9	gi|132559	RecName: Full=Dolichyl-diphosphooligosaccharide--protein glycosyltransferase subunit 1; AltName: Full=Dolichyl-diphosphooligosaccharide--protein glycosyltransferase 67 kDa subunit; AltName: Full=Ribophorin I; Short=RPN-I; AltName: Full=Ribophorin-1; Flags: Precursor	HUMAN
	64	2	2	54.8	gi|8134660	RecName: Full=Heterogeneous nuclear ribonucleoprotein A0; Short=hnRNP A0	HUMAN
	65	2	2	91.3	gi|462236	RecName: Full=Histone H2B type 1-B; AltName: Full=Histone H2B.1; AltName: Full=Histone H2B.f; Short=H2B/f	HUMAN
	66	2	2	67.5	gi|1172991	RecName: Full=60S ribosomal protein L21	HUMAN
	67	2	2	55.6	gi|133825	RecName: Full=40S ribosomal protein S17	HUMAN
	68	1.73	1.73	71.5	gi|1173039	RecName: Full=60S ribosomal protein L35	HUMAN
	69	1.71	1.71	45.7	gi|94730425	RecName: Full=Spectrin alpha chain, non-erythrocytic 1; AltName: Full=Alpha-II spectrin; AltName: Full=Fodrin alpha chain; AltName: Full=Spectrin, non-erythroid alpha subunit	HUMAN
	70	1.7	1.7	19.7	gi|74755309	RecName: Full=Filaggrin-2; Short=FLG-2; AltName: Full=Intermediate filament-associated and psoriasis-susceptibility protein; Short=Ifapsoriasin	HUMAN
	71	1.7	1.7	22.4	gi|161789011	RecName: Full=Protein arginine N-methyltransferase 1; AltName: Full=Histone-arginine N-methyltransferase PRMT1; AltName: Full=Interferon receptor 1-bound protein 4	HUMAN
	72	1.69	1.69	70.4	gi|730451	RecName: Full=60S ribosomal protein L13a; AltName: Full=23 kDa highly basic protein	HUMAN
	73	1.62	1.8	39.7	gi|13124489	RecName: Full=Heterogeneous nuclear ribonucleoprotein D0; Short=hnRNP D0; AltName: Full=AU-rich element RNA-binding protein 1	HUMAN
	74	1.53	1.53	11.4	gi|68776070	RecName: Full=Tubulin beta-6 chain	HUMAN
	75	1.43	4.83	64.7	gi|28201852	RecName: Full=Polyadenylate-binding protein 3; Short=PABP-3; Short=Poly(A)-binding protein 3; AltName: Full=Testis-specific poly(A)-binding protein	HUMAN
	76	1.4	1.4	38.4	gi|55977122	RecName: Full=Casein kinase II subunit alpha; Short=CK II alpha	HUMAN
	77	1.31	1.31	75.9	gi|4033480	RecName: Full=Transformer-2 protein homolog alpha; Short=TRA-2 alpha; Short=TRA2-alpha; AltName: Full=Transformer-2 protein homolog A	HUMAN
	78	1.24	1.24	38.5	gi|41688816	RecName: Full=Msx2-interacting protein; AltName: Full=SMART/HDAC1-associated repressor protein; AltName: Full=SPEN homolog	HUMAN
	79	1.24	1.24	87.5	gi|48429165	RecName: Full=THO complex subunit 4; Short=Tho4; AltName: Full=Ally of AML-1 and LEF-1; AltName: Full=Aly/REF export factor; AltName: Full=Transcriptional coactivator Aly/REF; AltName: Full=bZIP-enhancing factor BEF	HUMAN
	80	1.21	1.21	41.4	gi|74731633	RecName: Full=Pentatricopeptide repeat-containing protein 3, mitochondrial; AltName: Full=Transformation-related gene 15 protein; Short=TRG-15; Flags: Precursor	HUMAN
	81	1.2	1.36	37.7	gi|158523286	RecName: Full=Heterogeneous nuclear ribonucleoprotein A/B; Short=hnRNP A/B; AltName: Full=APOBEC1-binding protein 1; Short=ABBP-1	HUMAN
	82	1.1	1.1	35.1	gi|224471855	RecName: Full=Tubulin alpha-3E chain; AltName: Full=Alpha-tubulin 3E	HUMAN
	83	1.04	1.04	65.8	gi|31077184	RecName: Full=28S ribosomal protein S23, mitochondrial; Short=MRP-S23; Short=S23mt	HUMAN
	84	1	1	80.5	gi|28201886	RecName: Full=28S ribosomal protein S26, mitochondrial; Short=MRP-S26; Short=S26mt; AltName: Full=28S ribosomal protein S13, mitochondrial; Short=MRP-S13; Short=S13mt; Flags: Precursor	HUMAN
	85	1	1	17.2	gi|84028163	RecName: Full=Zinc finger CCHC domain-containing protein 10	HUMAN
	86	0.92	0.92	34.4	gi|48428276	RecName: Full=Eukaryotic translation initiation factor 4 gamma 3; Short=eIF-4-gamma 3; Short=eIF-4G 3; Short=eIF4G 3; AltName: Full=eIF-4-gamma II; Short=eIF4GII	HUMAN
	87	0.8	1.08	63.3	gi|544328	RecName: Full=Fragile X mental retardation protein 1; Short=FMRP; Short=Protein FMR-1	HUMAN
	88	0.78	0.78	52.4	gi|23822112	RecName: Full=Ribosome-binding protein 1; AltName: Full=180 kDa ribosome receptor homolog; Short=RRp; AltName: Full=ES/130-related protein; AltName: Full=Ribosome receptor protein	HUMAN
	89	0.73	0.73	66.1	gi|54041574	RecName: Full=Chromatin target of PRMT1 protein; AltName: Full=Friend of PRMT1 protein; AltName: Full=Small arginine- and glycine-rich protein; Short=SRAG	HUMAN
	90	0.6	0.6	29.1	gi|1708393	RecName: Full=Methylosome subunit pICln; AltName: Full=Chloride channel, nucleotide sensitive 1A; AltName: Full=Chloride conductance regulatory protein ICln; Short=I(Cln); AltName: Full=Chloride ion current inducer protein; Short=ClCI; AltName: Full=Reticulocyte pICln	HUMAN
	91	0.59	0.59	29.2	gi|74717987	RecName: Full=Glutamine-rich protein 2	HUMAN
	92	0.54	0.54	16.9	gi|32700008	RecName: Full=RING finger and CHY zinc finger domain-containing protein 1; AltName: Full=Androgen receptor N-terminal-interacting protein; AltName: Full=CH-rich-interacting match with PLAG1; AltName: Full=E3 ubiquitin-protein ligase Pirh2; AltName: Full=RING finger protein 199; AltName: Full=Zinc finger protein 363; AltName: Full=p53-induced RING-H2 protein; Short=hPirh2	HUMAN
	93	0.52	0.52	27.5	gi|122065170	RecName: Full=Dedicator of cytokinesis protein 7	HUMAN
	94	0.51	1.97	60.1	gi|75061728	RecName: Full=Heat shock 70 kDa protein 1	HUMAN
	95	0.51	0.51	40.9	gi|308153553	RecName: Full=Spectrin beta chain, non-erythrocytic 2; AltName: Full=Beta-III spectrin; AltName: Full=Spinocerebellar ataxia 5 protein	HUMAN
	96	0.5	0.5	23.7	gi|152112418	RecName: Full=Zinc finger protein 788	HUMAN
	97	0.49	0.49	17.8	gi|71153494	RecName: Full=HEAT repeat-containing protein 1; AltName: Full=Protein BAP28	HUMAN
	98	0.49	0.49	20	gi|55977777	RecName: Full=Zinc finger protein 8; AltName: Full=Zinc finger protein HF.18	HUMAN
	99	0.48	0.48	61.1	gi|317373597	RecName: Full=ADP/ATP translocase 2; AltName: Full=ADP,ATP carrier protein 2; AltName: Full=ADP,ATP carrier protein, fibroblast isoform; AltName: Full=Adenine nucleotide translocator 2; Short=ANT 2; AltName: Full=Solute carrier family 25 member 5	HUMAN
	100	0.47	0.47	34	gi|21264428	RecName: Full=Stress-70 protein, mitochondrial; AltName: Full=75 kDa glucose-regulated protein; Short=GRP-75; AltName: Full=Heat shock 70 kDa protein 9; AltName: Full=Mortalin; Short=MOT; AltName: Full=Peptide-binding protein 74; Short=PBP74; Flags: Precursor	HUMAN
	101	0.47	0.47	30.8	gi|57013008	RecName: Full=60S ribosomal protein L10-like	HUMAN

## Sheet: U2OS only 
	57 proteins were identified only in hTERT-negative U2OS cells.
	GENE	location
1	Protein disulfide-isomerase	17q25
2	Zinc finger CCCH domain-containing protein 18	16q24.2
3	Heterogeneous nuclear ribonucleoprotein H	5q35.3
4	Heterogeneous nuclear ribonucleoprotein A3	2q31.2
5	Heterogeneous nuclear ribonucleoprotein L	19q13.2
6	Nucleophosmin	5q35.1
7	Serine/arginine-rich splicing factor 7	2p22.1
8	Heterogeneous nuclear ribonucleoprotein M	19p13.3-p13.2
9	Annexin A2 pseudogene 2	9p13
10	DEAH box protein 9	1q25
11	Polyadenylate-binding protein 4	1p34.2
12	60S ribosomal protein L3	22q13
13	78 kDa glucose-regulated protein	9q33.3
14	60S ribosomal protein L14	3p22-p21.2
15	Histone H1.0	22q13.1
16	Histone H1x	3q21.3
17	Polyadenylate-binding protein 2	8q22.2-q23
18	28S ribosomal protein S22	3q23
19	Dehydrogenase/reductase SDR family member 2	14q11.2
20	POTE ankyrin domain family member E	2q21.1
21	RNA binding motif protein	Xq26.3
22	140 kDa nuclear and cell adhesion-related phosphoprotein (PNN pinin)	14q21.1
23	DNA topoisomerase 1	20q12-q13.1
24	Heterogeneous nuclear ribonucleoprotein D-like	4q21.22
25	Heterogeneous nuclear ribonucleoprotein F	10q11.21
26	Splicing factor, proline- and glutamine-rich	1p34.3
27	Dolichyl-diphosphooligosaccharide--protein glycosyltransferase subunit 1	3q21.3
28	Heterogeneous nuclear ribonucleoprotein A0	5q31
29	40S ribosomal protein S17	15q
30	60S ribosomal protein L35	9q34.1
31	Spectrin alpha chain, non-erythrocytic 1	9q34.11
32	Filaggrin-2	1q21.3
33	Protein arginine N-methyltransferase 1 (PRMT1)	19q13.3
34	60S ribosomal protein L13a	19q13.3
35	Casein kinase 2 subunit alpha	16q21
36	Transformer-2 protein homolog alpha	7p15.3
37	Msx2-interacting protein	1p36
38	THO complex subunit 4	17q25.3
39	Pentatricopeptide repeat-containing protein 3	2p11.2
40	Heterogeneous nuclear ribonucleoprotein A/B	5q35.3
41	Tubulin alpha-3E chain	2q21.1
42	28S ribosomal protein S23, mitochondrial	17q22-q23
43	28S ribosomal protein S26, mitochondrial	20p13
44	Zinc finger CCHC domain-containing protein 10	5q31.1
45	Eukaryotic translation initiation factor 4 gamma 3	1p36.12
46	Ribosome-binding protein 1	20p12
47	Chromatin target of PRMT1 protein (SRAG)	1q21.3
48	Methylosome subunit pICln	11q13.5-q14
49	Glutamine-rich protein 2	17q25.1
50	RING finger and CHY zinc finger domain-containing protein 1	4q21.1
51	Dedicator of cytokinesis protein 7	1p31.3
52	Spectrin beta chain, non-erythrocytic 2	2p21
53	Zinc finger protein 788	19p13.2
54	HEAT repeat-containing protein 1	1q43
55	Zinc finger protein 8	19q13.43
56	75 kDa glucose-regulated protein (HSPA9)	5q31.1
57	60S ribosomal protein L10-like	14q21.2
